# Supplementary material for: Low-Level Viremia in People Living with HIV: A Retrospective Cohort Study
Source: Viruses. 2026 May 27;18(6):611. doi: 10.3390/v18060611 (PMC13307737; doi:10.3390/v18060611)
Supplement: Supplementary file 1 [file viruses-18-00611-s001.zip]

Archive with 1 entries (1 files):
- viruses-4324989-supplementary.pdf
